# Supplementary material for: Effects of Distance, Noise, and Personal Respiratory Protective Equipment on Speech Comprehension in Simulated Critical Care Setting
Source: Healthcare (Basel). 2025 Feb 12;13(4):398. doi: 10.3390/healthcare13040398 (PMC11855685; doi:10.3390/healthcare13040398)
Supplement: Supplementary file 1 [file healthcare-13-00398-s001.zip]

Archive with 1 entries (1 files):
- healthcare-3394677-supplementary.pdf
